# Supplementary material for: Zebrafish imaging reveals TP53 mutation switching oncogene-induced senescence from suppressor to driver in primary tumorigenesis
Source: Nat Commun. 2022 Mar 18;13:1417. doi: 10.1038/s41467-022-29061-6 (PMC8933407; doi:10.1038/s41467-022-29061-6)
Supplement: Supplementary file 10 — Source Data [file 41467_2022_29061_MOESM10_ESM.xlsx]

## Sheet: Fig. 1b
Relative cell number (2 dpf/ 1 dpf) (%)
	mKO2+	mKO2+Ras+		Unpaired-two tailed t-test
	166.667	38		P value	4.36356e-11
	105.405	27.2727
	216	44.8276
	130	24.2424
	119.048	26.6667
	89.4737	45
	155.556	38.8889
	131.25	36.7347
	114.545	50
	100	23.0769
	81.25	75
	133.333	63.6364
	130.769	41.6667
	147.619	27.2727
	112	56.4103
	122.727	53.1915
	88.2353	6.25
	103.704	64.2857
	105.952	37.5
	70.1299	41.1765
	123.81	27.451
	206.897
	195.161

## Sheet: Fig. 1c
Cyotoplasmic size (×μm^3)								Nuclear size (μm^3)
	control	Ras+		Unpaired-two tailed t-test					control	Ras+		Unpaired-two tailed t-test
	1687.61	10464.2		P value	0.000447285				231.176	1073.81		P value	6.55409e-05
	2123.42	8190.06							299.732	932.515
	1727.57	11012.6							280.674	1234.24
	1362.03	4516.89							308.44	700.859
	2716.58	2172.03							266.962	297.403
	2222.63	2127.06							298.976	325.579
	2383.87	3716.97							241.732	623.458
	3086.59	6059.09							334.971	820.495
	1408.99	3886.51							288.283	739.186
	1426.88	3268.19							321.603	623.047
	2663.72	2162.02							474.553	347.996
	1990.22	5045.95							343.335	824.607
	2169.15	5850.87							319.614	822.6
	1746.29	5371.73							334.97	470.533
	1737.59	4568.26							279.372	769.771
	1902.6	2019.2							281.222	343.993
	2490	2519.4							319.888	447.014
	2036.22								344.226
	2471.97								350.054
	1106.38								287.461
	971.731								363.423
	830.777								351.698
	1678.15								362.531

## Sheet: Fig. 2a
γH2AX intensity in neighbours
	GFP+	Ras+	TP53RH+	Ras+TP53RH+	Ras+TP53RH+ with NAC		One-way ANOVA with Sidak correction
	214.869	386.039	195.072	189.185	300.488			Adjusted P value
	217.844	374.869	270.768	182.791	306.189		GFP+ vs. Ras+	0.028844
	195.968	185.661	233.067	178.993	464.239		GFP+ vs. Ras+TP53RH+	2.31641e-07
	242.123	231.824	206.172	232.163	466.771		Ras+ vs. Ras+TP53RH+	0.012768
	203.227	190.1	202.09	290.342	369.719		Ras+TP53RH+ vs. Ras+TP53RH+ with NAC	0.003805
	200.328	235.919	187.918	262.741	335.045
	176.333	213.977	176.282	241.068	419.213
	185.685	231.727	215.95	214.909	358.622
	179.404	244.513	202.225	277.24	424.075
	191.35	215.169	217.303	225.127	457.364
	189.009	200.217	196.479	191.989	257.823
	181.339	194.083	240.989	307.506	406.599
	193.242	191.437	238.736	218.126	181.958
	230.973	204.075	269.102	307.999	193.055
	197.486	193.179	201.649	232.075	182.098
	233.837	229.156	218.736	287.005	180.07
	255.09	227.216	256.02	768.754	189.226
	236.119	224.014	226.548	247.256	210.383
	237.936	260.64	221.929	237.063	175.457
	253.775	250.041	175.19	250.303	237.614
	232.054	242.462	225.691	238.762	238.442
	349.529	256.161	224.944	182.288	223.571
	289.382	205.469	237.763	183.011	215.666
	256.319	236.892	331.83	187.223	208.848
	244.974	233.929	324.981	174.859	193.209
	234.419	265.032	183.556	176.157	205.081
	239.94	221.076	197.097	175.789	209.13
	219.065	211.782	210.411	172.809	235.942
	226.011	263.934	189.507	361.135	270.773
	302.894	299.832	190.362	308.551	177.918
	217.563	228.135	188.474	433.179	183.385
	234.139	249.118	190.038	332.871	186.488
	202.873	240.532	193.342	304.86	253.367
	213.63	227.97		458.476	227.048
	234.658	204.884		380.595	216.184
	199.586	327.466		338.412	209.606
	222.74	280.724		308.031	221.641
	238.944	259.036		446.849	288.263
	248.949	235.316		595.28	242.456
	240.391	289.628		210.814	175.182
	217.339	331.692		191.534	199.97
	220.244	250.075		223.056
	228.481	294.279		333.192
	258.567	313.256		284.165
	229.658	329.524		208.064
	209.521	382.924		483.427
		279.727		489.632
		294.137		412.939
		269.925		475.421
		213.964		728.075
		394.317		367.43
		294.957		275.639
		507.606		360.175
		466.939		280.615
		340.101		408.567
		342.93		387.519
		488.241		409.306
		310.302		449.229
				284.201
				349.779
				263.357
				319.549
				297.844
				371.642
				357.784
				256.659
				403.953
				354.889
				386.839
				431.649

## Sheet: Fig. 2b
SA-β-gal intensity
	mCherry+	Ras+	TP53RH+	Ras+TP53RH+		One-way ANOVA with Sidak correction
	270.511	375.706	260.822	452.362			Adjusted P value
	302.965	360.861	266.648	417.651		mCherry+ vs. Ras+	7.19947e-05
	280.604	318.582	249.388	313.4		mCherry+ vs. Ras+TP53RH+	<0.000000000000001
	279.686	356.965	259.22	355.656		Ras+ vs. Ras+TP53RH+	2.1307e-09
	277.753	407.344	260.674	304.78
	271.272	375.292	278.871	349.704
	261.904	305.24	284.819	282.08
	265.625	328.248	284.069	318.608
	265.348	380.102	269.739	302.421
	303.655	319.693	264.424	329.563
	257.401	309.391	264.44	303.243
	244.542	353.132	272.179	262.988
	253.541	322.93	290.73	337.677
	236.549	287.394	283.236	326.881
	256.954	347.421	267.139	316.277
	230.349	304.389	253.197	237.504
	281.566	336.805	264.891	251.679
	292.356	317.162	271.885	284.279
	304.241	290.859	259.034	262.099
	299.37	324.595	250.02	352.24
	312.407	317.188	250.189	276.297
	309.121	314.152	251.641	367.48
	262.48	291.23	244.616	411.264
	263.057	323.657	236.799	376.295
	254.95	278.851	236.217	385.979
	265.881	282.176	267.663	323.723
	261.406	226.03	265.701	403.271
	267.417	227.354	266.11	372.922
	236.125	235.006	258.256	345.826
	244.124	241.698	260.179	412.842
	245.62	240.374	254.278	384.663
	288.88	284.727	277.825	449.551
	301.867	290.159	270.16	323.893
	281.616	265.117	270.94	345.977
	280.508	264.171	265.125	350.442
	303.567	298.212	262.117	331.077
	281.733	247.21	257.84	401.828
	305.216	249.193	260.293	513.247
	299.321	323.485	267.876	410.589
	311.503	312.906	296.505	370.366
	273.085	254.354	261.7	432.358
	261.139	320.532	257.91	385.495
	260.332	342.142	260.019	433.166
	260.452	315.788	265.918	411.959
	288.579	304.152	279.665	329.473
	271.599		249.968	393.395
	271.529		258.641	307.363
	269.356		260.076	409.352
	279.657		262.186	342.481
	295.487		258.747	368.912
	293.254		242.011	349.637
	256.003		279.129
	245.411		293.611
	280.906		257.261
	271.655		267.861
	274.816		246.506
	276.222		267.596
			253.309

## Sheet: Fig. 2c
EdU+ mCherry+ cells / Total mCherry+ cells (%)
	mCherry+				Ras+				TP53RH+				Ras+TP53RH+					One-way ANOVA with Sidak correction
	Larvae No.	EdU+mCherry+ cells (n)	Total mCherry+ larvae (n)	(%)	Larvae No.	EdU+mCherry+ cells (n)	Total mCherry+ larvae (n)	(%)	Larvae No.	EdU+mCherry+ cells (n)	Total mCherry+ larvae (n)	(%)	Larvae No.	EdU+mCherry+ cells (n)	Total mCherry+ larvae (n)	(%)			Adjusted P value
	Larvae-1	29	63	46.0317	Larvae-1	1	10	10	Larvae-1	10	42	23.8095	Larvae-1	6	24	25		mCherry+ vs. Ras+	0.000213646
	Larvae-2	3	41	7.31707	Larvae-2	0	31	0	Larvae-2	5	19	26.3158	Larvae-2	0	7	0		mCherry+ vs. Ras+TP53RH+	5.76682e-05
	Larvae-3	8	26	30.7692	Larvae-3	0	16	0	Larvae-3	4	18	22.2222	Larvae-3	1	11	9.09091
	Larvae-4	6	13	46.1538	Larvae-4	4	21	19.0476	Larvae-4	6	14	42.8571	Larvae-4	2	11	18.1818
	Larvae-5	5	17	29.4118	Larvae-5	0	30	0	Larvae-5	7	23	30.4348	Larvae-5	0	10	0
	Larvae-6	2	14	14.2857	Larvae-6	4	36	11.1111	Larvae-6	12	34	35.2941	Larvae-6	0	15	0
	Larvae-7	11	25	44	Larvae-7	0	17	0	Larvae-7	16	40	40	Larvae-7	0	8	0
									Larvae-8	4	21	19.0476	Larvae-8	0	20	0
													Larvae-9	0	9	0
													Larvae-10	0	37	0

## Sheet: Fig. 2d
cdkn2a/b expression
			Cell number					Fisher's exact test with bonferroni correction
			GFP+	Ras+	TP53RH+	Ras+TP53RH+			Adjusted P value
	Expression level	None	105	85	90	55		GFP+ vs. Ras+	0.041
		Weak	1	9	0	21		GFP+ vs. Ras+TP53RH+	5.24e-11
		Strong	0	0	0	10		Ras+ vs. Ras+TP53RH+	0.00015

## Sheet: Fig. 2e
Cyotoplasmic size (×μm^3)								Nuclear size (μm^3)
	cont MO	cdkn2a/b + tp53 MOs		Unpaired-two tailed t-test					cont MO	cdkn2a/b + tp53 MOs		Unpaired-two tailed t-test
	10606	5974.07		P value	0.000577097				657.881	575.837		P value	0.000352429
	12993.6	7467.64							1263.79	826.421
	5529.36	5405.93							483.768	687.316
	4822.44	4273.37							699.266	516.155
	11384.1	4034.11							1597.35	463.918
	7820.48	2843.78							600.899	350.394
	11361.1	2901.24							1207.49	378.144
	10406.8	5859.59							1580.79	619.866
	7363.18	3528.49							1116.95	552.257
	4888.32	4813.29							583.456	614.011
	7302.03	3031.21							570.864	250.024
	4569.85	2357.25							529.122	188.311
	2863.43	2228.28							328.139	201.264
	2553.13	2062.15							395.746	397.472
	1793.96	6163.66							263.296	787.606
	1900.62	1130.62							275.568	238.636
	11367.5	1219.64							1005.83	301.673
	4919.84	2517.3							635.147	541.499
	4444.57	4258.94							674.003	428.692
	6088.2	4104.8							1271.98	213.328
	5650.06								1281.44
	16851.7								1272.86
	11709.4								1231.03

## Sheet: Fig. 2f
Relative cell number (2 dpf/ 1 dpf) (%)
	cont MO	cdkn2a/b + tp53 MOs		Unpaired-two tailed t-test
	30.4348	65.2174		P value	0.00555697
	44.1176	54.1667
	44	28.5714
	65.4545	48.6486
	41.1765	70.9677
	44.4444	62.7907
	38.4615	54.3478
	46.1538	48.9796
	34.2857	76.6667
	9.09091	54.5455
	29.2683	38.5965
	45.4545	44.4444
	28.5714	46.1538
	44	123.81
	69.5652	60.8696
	54.5455	63.1579
	12.5	58.0645
	70.5882	60
	50	22.5806
	52.6316	19.2308
	59.0909	63.0435
	0	65.2174
	30.4348	54.1667
	44.1176	28.5714
	44	48.6486
	65.4545	70.9677
	78.2609	62.7907
	41.1765	54.3478
	44.4444	48.9796
	38.4615	76.6667
	46.1538	54.5455
		116.129

## Sheet: Fig. 3a
Relative cell number (2 dpf/ 1 dpf) (%)
	Ras+	Ras+TP53RH+		Unpaired-two tailed t-test
	52.381	71.4286		P value	2.6442e-06
	39.3939	60
	44.8276	71.7949
	21.0526	66.6667
	18.5185	76.1905
	43.3333	64
	76.4706	86.4865
	64.7059	60.5263
	23.8095	60
	60	48.4848
	27.5862	77.7778
	14.2857	76.087
	40	75
	38.4615	33.3333
	11.7647	77.3585
	18.1818	52.1739
	52.381	58.3333
	39.3939	83.3333
	44.8276	77.7778
	21.0526	38.7097
	18.5185	56
	43.3333	40
	76.4706	75
	64.7059	84.2105
		73.6842
		81.8182
		33.3333
		79.5455
		37.5
		70.8333
		60.9756

## Sheet: Fig. 3d
Larvae with cell mass / Total GFP+ larvae (%)
	control				Ras+				TP53RH+				Ras+TP53RH+				Ras+ with tp53 MO				Ras+TP53DD+				Ras+TP53QSQS+					One-way ANOVA with Sidak correction
	Experimental No.	Larvae with cell mass (n)	Total GFP+ larvae (n)	(%)	Experimental No.	Larvae with cell mass (n)	Total GFP+ larvae (n)	(%)	Experimental No.	Larvae with cell mass (n)	Total GFP+ larvae (n)	(%)	Experimental No.	Larvae with cell mass (n)	Total GFP+ larvae (n)	(%)	Experimental No.	Larvae with cell mass (n)	Total GFP+ larvae (n)	(%)	Experimental No.	Larvae with cell mass (n)	Total GFP+ larvae (n)	(%)	Experimental No.	Larvae with cell mass (n)	Total GFP+ larvae (n)	(%)			Adjusted P value
	Experiment-1	0	61	0	Experiment-1	2	84	2.38095	Experiment-1	0	24	0	Experiment-1	4	17	23.5294	Experiment-1	2	44	4.54545	Experiment-1	1	28	3.57143	Experiment-1	2	56	3.57143		control vs. Ras+	0.961841
	Experiment-2	0	28	0	Experiment-2	3	47	6.38298	Experiment-2	0	27	0	Experiment-2	7	39	17.9487	Experiment-2	0	28	0	Experiment-2	1	27	3.7037	Experiment-2	0	32	0		control vs. Ras+TP53RH+	1.57111e-05
	Experiment-3	0	54	0	Experiment-3	0	43	0	Experiment-3	0	23	0	Experiment-3	8	32	25	Experiment-3	0	22	0	Experiment-3	1	32	0	Experiment-3	2	29	6.89655		Ras+ vs. Ras+TP53RH+	1.15509e-05
					Experiment-4	0	33	0					Experiment-4	7	35	20														Ras+ vs. Ras+ with tp53 MO	0.999756
					Experiment-5	1	27	3.7037					Experiment-5	18	78	23.0769														Ras+ vs. Ras+TP53DD+	1
													Experiment-6	8	50	16														Ras+ vs. Ras+TP53QSQS+	0.999729
													Experiment-7	1	12	8.33333
													Experiment-8	2	22	9.09091

[truncated: 45 more sheets: Fig. 3e, Fig. 4a, Fig. 4b, Fig. 5a, Fig. 5b, Fig. 5c, Fig. 5d, Fig. 5h, Fig. 5j, Fig. 5k, Fig. 6a, Fig. 6b, Fig. 6c, Fig. 6d, Fig. 6e, Fig. 6f, Fig. 6g, Fig. 6h, Fig. 6i, Supplementary Fig. 1e …]
